# Supplementary material for: Multivariate classification of livestock production systems in Mexico
Source: Trop Anim Health Prod. 2025 Mar 22;57(3):140. doi: 10.1007/s11250-025-04389-5 (PMC11929715; doi:10.1007/s11250-025-04389-5)
Supplement: Supplementary file 1 — Supplementary file1 (XLSX 16.1 KB) [file 11250_2025_4389_MOESM1_ESM.xlsx]

## Sheet: ESM_1
	Online resource 1. List of variables collected for the study and their description
	Element	Variable	Year of reporting	Variable description	Source
	i) Climate and topography	MeanTemp	2019	Annual mean temperature (ºC)	(SIAP, 2023a)
		AnnualPrecip		Annual precipitation (mm)
		PrecipWQ		Precipitation of wettest quarter (mm)
		PrecipDQ		Precipitation of driest quarter (mm)
		Elevation	2019	Mean state elevation (m)	(INEGI, 2013)
		Slope		Mean slope (%)
	ii) Land use and vegetation	Private_Communal	2016	The ratio between private and communal land used for livestock	(INEGI, 2017)
		Grazing_Agriculture	2017	The ratio of surface for livestock and agricultural	(INEGI, 2016)
		Irrigate_Seasonal		The ratio of surface with irrigate and seasonal agriculture
		PVeg_SVeg		The ratio of surface with primary and secondary vegetation
		GrazingLand		The proportion of surface with grazing land
		Grassland		The proportion of surface with grassland
		StockingRates	Reviewed in 2014	Stocking density by state (animal unit per hectare)	(COTECOCA, 2014)
	iii) Production of forage and grain	ForageProduction	2007-2019	Forage production (Tons)	(SIAP, 2019b)
		YieldForage		The annual average yield of forage production (yield per hectare)
		GrainProduction		Grain production (Tons)
		YieldGrain		The annual average yield of grain production (yield per hectare)
	iv) Livestock density	BeefCattleD	2019	Beef cattle population density (head per km2)	(PGN, 2019)
		DairyCattleD		Dairy cattle population density (head per km2)
		DualPurposeD		Dual purpose cattle population density (head per km2)
		BreedingCattleD		Breeding cattle population density (head per km2)
		BeefCattleF		Head of beef cattle per farm
		DairyCattleF		Head of dairy cattle per farm
		DualPurposeCattleF		Head of dual purpose cattle per farm
		BreedingCattleF		Head of breeding cattle per farm
		MeatSheepD		Meat sheep population density (head per km2)
		DairySheepD		Dairy sheep population density (head per km2)
		WoolSheepD		Wool sheep population density (head per km2)
		BreedingSheepD		Breeding sheep population density (head per km2)
		MeatSheepF		Head of meat sheep per farm
		DairySheepF		Head of dairy sheep per farm
		WoolSheepF		Head of wool sheep per farm
		BreedingSheepF		Head of breeding sheep per farms
		SheepD		Sheep population density (head per km2)
		GoatD		Goat population density (head per km2)
		SucklinglambD		Goats density for breeding suckling lamb (head per km2)
		BreedingGoatD		Breeding goat population density (head per km2)
		DairyGoatD		Dairy goat population density (head per km2)
		SucklinglambF		Head of goats for breeding suckling lamb per farm
		BreedingGoatF		Head of breeding goats per farm
		DairyGoatF		Head of dairy goats per farm
		FatteningPigD		Pig population density for fattening (head per km2)
		BreedingPigD		Breeding pig population density (head per km2)
		FatteningPigF		Head of fattening pigs per farm
		BreedingPigF		Head of breeding pigs per farm
	v) Trade of live animals	FeedlotsAvg	2019	Average maximum capacity of cattle feedlots	(PGN, 2020)
		TotFeedlots		Number of cattle feedlots by state
		StockyardsAvgBov		Average maximum capacity of cattle stockyards
		TotStockyardsBov		Number of cattle stockyards by state
		StockyardsAvgBovSr		Average maximum capacity of stockyards in the state (bovine and small ruminants)
		TotStockyardsBovSr		Number of stockyards by state (bovine and small ruminants)
		StockyardsAvgSr		Average maximum capacity of small ruminants stockyards by state
		TotStockyardsSr		Number of small ruminants stockyards by state
		StockyardsAvgPork		Average maximum capacity of swine stockyards by state
		TotStockyardsPork		Number of swine stockyards by state
		StockyardsAvgPorkS		Average maximum capacity of stockyards by state (swine and small ruminants)
		TotStockyardsPorkS		Number of stockyards by state (swine and small ruminants)
		TotFairs		Fairs and livestock shows by state
		FeedlotsAvgExport		Average maximum capacity of export cattle feedlots by state
		StockyardsAvgExport		Average maximum capacity of export cattle pens by state
		TotExport		Number of livestock export pens by state
	vi) Politics and society	CreditAgric	2019	The proportion of farms with external funding for agricultural activities (%)	(INEGI, 2019a)
		CreditLivestock		The proportion of farms with external funding for livestock activities (%)
		CreditProblems		The proportion of farms with problems to accessing credit or loan (%)
		Progan	2007 - 2019	Subsidy for the livestock sector through the PROGAN program	(FUNDAR, 2019)
		PovertyIndex	2020	State index of marginalization	(CONAPO, 2020)
		PopDensity	2020	Population density (Pop/Km2)	(INEGI, 2020)
		PopRural	2019	The proportion of the population living in rural areas (%)	(SIAP, 2023a)
		PopPoverty		The proportion of the population living in poverty (%)
		Insecurity	2019	The proportion of farms with insecurity problems (%)	(INEGI, 2019a)
	vii) Labor and technology	EmployPrim	2019	The proportion of the population employed in primary activities (%)	(SIAP, 2023a)
		PopLivestockAgric		The ratio between the population dedicated to livestock and agricultural activities
		DayLaborers		The proportion of farms employing day laborers in livestock activities (%)
		TechnicalAssistance	2019	The proportion of farms with training and technical assistance problems (%)	(INEGI, 2019a)
		Machinery		The proportion of farms with their machinery (%)
		InfoTecnology		The proportion of farms with information and communication technologies (%)
	viii) Livestock production	GDP	2019	Contribution to GDP of the state primary sector (%)	(INEGI, 2019b; SIAP, 2023a)
		BeefProduction	2007-2019	Beef meat production 2007 – 2019 (Tons)	(SIAP, 2020, 2021)
		DairyMilkProd		Cow milk production 2007 – 2019 (Liters)
		SheepMeatProd		Sheep meat production 2007 – 2019 (Tons)
		SheepMilkProd		Sheep milk production 2007 – 2019 (Liters)
		GoatMeatProd		Goat meat production 2007 – 2019 (Tons)
		GoatMilkProd		Goat milk production 2007 – 2019 (Liters)
		PorkMeatProd		Pork meat production 2007 – 2019 (Tons)
	ix) Trade in animals products	TechSlaughterhouse	2019	Number of TIF slaughterhouses by state (Technified)	(SIAP, 2019a)
		MunSlaughterhouse		Number of municipal slaughterhouses by state
		PrivSlaughterhouse		Number of private slaughterhouses by state
		TechSBov		Average capacity used by beef cattle's TIF slaughterhouses (%)
		MunSBov		Average capacity used by beef cattle's municipal slaughterhouses (%)
		PrivSBov		Average capacity used by beef cattle's private slaughterhouses (%)
		TechSSheep		Average capacity used by sheep's TIF slaughterhouses (%)
		MunSSheep		Average capacity used by sheep's municipal slaughterhouses (%)
		PrivSSheep		Average capacity used by sheep's private slaughterhouses (%)
		TechSGoat		Average capacity used by goat's TIF slaughterhouses (%)
		MunSGoat		Average capacity used by goat's municipal slaughterhouses (%)
		PrivSGoat		Average capacity used by goat's private slaughterhouses (%)
		TechSPorcine		Average capacity used by swine's TIF slaughterhouses (%)
		MunSPorcine		Average capacity used by swine's municipal slaughterhouses (%)
		PrivSPorcine		Average capacity used by swine's private slaughterhouses (%)
	x) Animal health	ZoosanitaryStatus*	2019	Weighted sum of progress in Zoosanitary Campaigns	(SENASICA, 2020)
		DrainageByFarms	2019	The proportion of farms without drainage on your land (%)	(INEGI, 2019a)
		PestByFarms		The proportion of farms with losses due to pests on animals (%)
		DiseaseByFarms		The proportion of farms with losses due to disease on animals (%)
		LabDiagnostics*	2019	Weighted sum of availability of laboratory diagnostics for epidemiological surveillance	(SENASICA, 2021)
		VetAvailability	2019	The availability of veterinarians to support zoosanitary Campaings (vets/farms)	(SENASICA, 2019)
	ABBREVIATIONS: INEGI, Instituto Nacional de Estadística y Geografía; PGN: Padrón Ganadero Nacional; SIAP: Servicio de Información Agroalimentaria y Pesquera; SENASICA: Servicio Nacional de Sanidad, Inocuidad y Calidad Agroalimentaria; CONAPO: Consejo Nacional de la Población; COTECOCA: Comisión Técnico Consultiva de Coeficientes de Agostadero; TIF: Tipo Inspección Federal. *The Zoosanitary Campai…
