# Supplementary material for: Multivariate classification of livestock production systems in Mexico
Source: Trop Anim Health Prod. 2025 Mar 22;57(3):140. doi: 10.1007/s11250-025-04389-5 (PMC11929715; doi:10.1007/s11250-025-04389-5)
Supplement: Supplementary file 2 — Supplementary file2 (XLSX 12.6 KB) [file 11250_2025_4389_MOESM2_ESM.xlsx]

## Sheet: ESM_2
	Online resource 2. Dimensions and factor loadings from the principal components analysis of variables that describe livestock production systems in Mexico.
	Variable1	Components
		PC 1	PC 2	PC 3	PC 4
	BeefProduction	0.81	0.24	-0.23	0.26
	GDP	0.77	0.47	-0.02	-0.1
	MunSlaughterhouse	0.76	0.31	0.06	-0.1
	MunSPorcine	0.69	0.29	0.37	-0.36
	PROGAN	0.69	-0.14	-0.52	0.34
	DualPurposeD	0.69	-0.36	-0.38	0.2
	BreedingCattleD	0.66	0.35	0.02	0.44
	PrivSlaughterhouse	0.65	0.29	0.29	0.11
	MunSBov	0.63	0.26	0.18	-0.25
	TotFeedlots	0.61	-0.06	0.47	0.11
	PorkMeatProd	0.6	0.42	0	-0.31
	GrainProduction	0.6	0.34	0.08	-0.35
	TotStockyardsBov	0.57	-0.1	-0.24	0.49
	ForageProduction	0.57	0.3	0.29	0.04
	LabDiagnostics	0.57	-0.06	-0.29	0.33
	DayLaborers	0.56	-0.42	0.25	-0.01
	DairyMilkProd	0.56	0.54	0.22	0.21
	PrecipWQ	0.55	-0.65	-0.19	-0.16
	StockyardsAvgSr	0.54	0.33	0.32	-0.19
	TotStockyardsPork	0.51	-0.25	-0.13	0.44
	PopPoverty	0.51	-0.7	0.09	0.11
	InfoTechnology	-0.16	0.73	-0.37	-0.06
	Machinery	-0.27	0.66	0.03	0.34
	BeefCattleF	0.02	0.64	-0.48	0.12
	BeefCattleD	0.25	0.61	-0.22	0.41
	DairyCattleD	0.54	0.59	0.21	0.35
	YieldGrain	0.07	0.59	-0.11	-0.39
	DairyGoatF	0.05	0.59	0.12	0.01
	StockingRates	-0.48	0.58	-0.1	0.11
	TechSlaughterhouse	0.47	0.56	-0.03	0.13
	Grassland	0	0.56	0.03	0.46
	ZoosanitaryStatus	-0.45	0.51	-0.15	0.07
	MunSSheep	0.49	0.5	0.33	-0.36
	Elevation	-0.03	0.08	0.83	0.25
	MeatSheepD	-0.03	-0.23	0.76	-0.06
	BreedingGoatD	-0.02	-0.16	0.67	-0.05
	BreedingSheepD	-0.12	-0.22	0.66	0.01
	SheepMilkProd	0.08	-0.23	0.59	0.13
	YieldForage	0.08	-0.06	0.57	0.24
	SheepMeatProd	0.52	-0.13	0.53	0.08
	WoolSheepD	-0.18	-0.2	0.51	0.1
	GoatD	-0.22	0.1	0.5	0.18
	TotExport	0.01	0.38	-0.07	0.72
	DairyCattleF	-0.11	0.43	-0.12	0.51
	GrazingLand	0.47	-0.5	-0.42	0.14
	EmployPrim	0.48	-0.52	-0.18	0.07
	PrecipDQ	0.26	-0.55	-0.46	0.13
	PopRural	0.43	-0.56	-0.07	0.17
	TechnicalAssistance	0.24	-0.56	0.33	0.3
	PestByFarms	-0.1	-0.59	0.31	0.2
	PovertyIndex	0.45	-0.64	-0.15	0.08
	AnnualPrecip	0.49	-0.73	-0.32	-0.06
	Grazing_Agriculture	0.19	-0.39	-0.59	0.01
	DualPurposeF	0.06	0.46	-0.64	-0.06
	MeanTemp	0.18	-0.31	-0.73	-0.35
	BreedingPigF	0.38	0.34	-0.19	-0.52
	MunSGoat	0.49	0.35	0.14	-0.35
	TotFairs	0.47	-0.16	0.42	-0.03
	PrivSSheep	0.39	0.29	0.41	-0.17
	MeatSheepF	0.37	0.48	-0.27	-0.06
	PVeg_Sveg	-0.42	0.4	-0.23	0.04
	DairySheepD	-0.18	-0.16	0.49	0.06
	DairyGoatD	-0.17	0.17	0.44	0.26
	FatteningPigD	0.34	0.21	0.39	-0.25
	BreedingCattleF	-0.16	0.47	-0.1	0.49
	SucklinglambD	-0.29	0.17	0.11	0.17
	BreedingGoatF	-0.36	0.07	0.19	-0.03
	FatteningPigF	0.32	0.34	-0.17	-0.46
	1For variable abbreviations, see table in Online Resource 1
	Numbers in bold refer to loads greater than 0.5.
	Extraction model: Principal Components. Rotation: Varimax.
