# Supplementary material for: Multivariate classification of livestock production systems in Mexico
Source: Trop Anim Health Prod. 2025 Mar 22;57(3):140. doi: 10.1007/s11250-025-04389-5 (PMC11929715; doi:10.1007/s11250-025-04389-5)
Supplement: Supplementary file 3 — Supplementary file3 (XLSX 17.7 KB) [file 11250_2025_4389_MOESM3_ESM.xlsx]

## Sheet: ESM_3
	Online resource 3. Mean values for indicators in general and within clusters derived from the hierarchical cluster analysis performed on livestock production systems identified by the PCA (minimum and maximum values are in square brackets).
	Variable**	Variable description	Mean [min and max]
			Overall	Cluster 1	Cluster 2	Cluster 3	Cluster 4
				(n= 10)	(n= 18)	(n= 3)	(n= 1)
	i) Climate and topography
	AnnualPrecip	Annual precipitation (mm)	870.6 [163.4 - 2,081]	471.7 [163.4 - 769.9)	916.7 [460.9 - 1,273]	1910.8* [1680 - 2,081]	909.1
	PrecipWQ	Precipitation of wettest quarter (mm)	472.5 [76.2 - 923.5]	271.2 [76.2 - 542.8]	514.5 [275 - 809.3]	848.7* [804.6 - 923.5]	600.3
	PrecipDQ	Precipitation of Driest quarter (mm)	44.04 [2.4 - 195.7]	25.3 [2.4 - 60.3]	39.1 [8.1 - 111.9]	144.7* [119.1 - 195.7]	18.3
	Elevation	Mean state elevation (m)	1149.5 [24.6 - 1,453]	951.7 [235 - 2,064.6]	1373.6 [26.3 - 2,646.7]	362.5 [24.6 - 758.4]	1453
	MeanTemp	Annual mean temperature (ºC)	20.03 [13.3 - 26.0]	19.3 [15.7 - 23.5]	19.7 [13.3 - 25.5]	24.0* [22.8 – 26.0]	19.5
	ii) Land use and vegetation
	Grassland	The proportion of surface with grassland	10.9 [0.4 - 46.8]	6.4 [0.4 - 20.6]	8.9 [2.8 - 20.2]	38.7* [26.4 - 46.8]	8.8
	PVeg_SVeg	The ratio of surface with primary and secondary vegetation	3 [0.05 - 26.6]	7.4* [0.4 - 26.6]	0.9 [0.05 - 3.6]	1.6 [0.6 - 3.8]	0.7
	Grazing_Agriculture	The ratio of surface for livestock and agricultural	0.87 [0.05 - 6.8]	0.5 [0.05 - 1.7]	0.6 [0.06 - 2.7]	3.5* [1.6 - 6.8]	0.3
	GrazingLand	The proportion of surface with grazing land	1.5 [0 - 10.7]	3.4* [0 - 10.7]	0.7 [0 - 1.5]	0 [0.0 - 0.0]	1.5
	StockingRates	Stocking density by state (animal unit per hectare)	12.7 [1.8 - 57.9]	24.9* [9.07 - 57.9]	7.9 [3.6 - 14.5]	1.85 [1.8 - 1.9]	8.5
	iii) Production of forage and grain
	GrainProduction	Grain production (Tons)	9.7 [0.07 - 54.6]	11.1 [0.6 - 54.6]	7.2 [0.07 - 22.6]	10.02 [1.6 - 15.1]	37.7*
	ForageProduction	Forage production (Tons)	35.5 [0.07 - 168.7]	31.5 [1.5 - 73.1]	32.9 [0.07 - 122.6]	19.3 [0.28 - 52.2]	168.7*
	YieldForage	The annual average yield of forage production (yield per hectare)	19 [2.8 - 60.1]	17.6 [3.7 - 32.5]	21.3* [2.8 - 60.06]	16.8 [3.4 - 32.2]	23.1
	YieldGrain	The annual average yield of grain production (yield per hectare)	3.2 [0.8 - 9.1]	4.5* [1.7 - 9.1]	2.5 [0.8 - 4.5]	2.01 [1.8 - 2.2]	5.7
	iv) Livestock density
	DualPurposeD	Dual purpose cattle population density (heads per km2)	70.2 [0.2 - 548.0]	23 [0.9 - 110.1]	44.2 [0.2 - 174.01]	363.9* [194.8 - 548.0]	129.4
	DairyCattleD	Dairy cattle population density (heads per km2)	18.3 [0.09 - 105.6]	24.9 [1.5 - 74.4]	10.4 [0.09 - 27.8]	14.2 [1.8 - 27.3]	105.6*
	BreedingCattleD	Breeding cattle population density (heads per km2)	20.2 [0.18 - 70.01]	21.6 [1.75 - 58.7]	14.5 [0.18 - 55.5]	32.9 [7.4 - 66.4]	70.01*
	BeefCattleD	Beef cattle population density (heads per km2)	73.4 [0.1 - 479.0]	137.6* [15.0 - 479.0]	29.7 [0.1 - 148.4]	64.3 [14.5 - 101.4]	245.5
	BeefCattleF	Heads of beef cattle per farm	26.2 [9.2 - 56.9]	37.8* [23.9 - 56.9]	18.9 [9.2 - 27.7]	27.5 [21.1 - 35.3]	36.6
	DualPurposeF	Heads of dual purpose cattle per farm	23.6 [10.03 - 40.6]	29.1* [20.3 - 40.6]	20.1 [10.03 - 35.6]	25.4 [23.01 - 28.2]	27
	BreedingCattleF	Heads of breeding cattle per farm	39.03 [10.03 - 201.3]	72.8* [27.2 - 201.3]	22.1 [10.03 - 88.02]	26.2 [20.2 - 31.7]	45.6
	DairyCattleF	Heads of dairy cattle per farm	38.1 [9.2 - 180.8]	66.4* [20.3 - 180.8]	22.1 [9.2 - 91.7]	35.7 [16.01 - 59.4]	50.3
	MeatSheepD	Meat sheep population density (heads per km2)	4.7 [0.3 - 22.8]	2.1 [0.3 - 13.2]	6.76* [0.46 - 22.8]	1.17 [0-78 - 1.54]	2.56
	BreedingSheepD	Breeding sheep population density (heads per km2)	2.7 [0.004 - 32.7]	0.16 [0.004 - 0.99]	4.61* [0.06 - 32.7]	0.48 [0.33 - 0.6]	0.43
	MeatSheepF	Heads of meat sheep per farm	51.3 [17.5 - 96.5]	57.78 [30.6 - 95.9]	45.02 [17.5 - 68.1]	51.78 [34.3 - 60.6]	96.5*
	WoolSheepD	Wool sheep population density (head per km2)	0.14 [0.0009 - 2.12]	0.009 [0.0009 - 0.022]	0.23* [0.004 - 2.12]	0.05 [0.02 - 0.1]	0.006
	DairySheepD	Dairy sheep population density (head per km2)	0.15 [0.005 - 2.6]	0.03 [0.009 - 0.14]	0.24* [0.005 - 2.57]	0.03 [0.007 - 0.04]	0.03
	GoatD	Goat population density (head per km2)	1.7 [0.003 - 6.8]	1.75 [0.079 - 6.7]	1.9 [0.04 - 6.8]	0.13 [0.003 - 0.38]	0.5
	SucklinglambD	Goats density for breeding suckling lamb (head per km2)	0.5 [0.0005 - 4.9]	0.9 [0.037 - 4.96]	0.43 [0.004 - 2.3]	0.007 [0.0005 - 0.017]	0.04
	BreedingGoatF	Head of breeding goats per farm	45.75 [6.0 - 235]	51.86* [29.32 - 92.72]	48.4 [20.66 - 235.0]	13.12 [6.0 - 21.2]	34.6
	BreedingGoatD	Breeding goat population density (heads per km2)	0.44 [0.001 - 3.4]	0.08 [0.009 - 0.3]	0.73* [0.02 - 3.4]	0.01 [0.001 - 0.04]	0.04
	DairyGoatF	Heads of dairy goats per farm	0.68 [10.3 - 93.5]	64.2* [21.3 - 93.5]	44.5 [17 - 81.6]	27.3 [10.3 - 43.04]	85.5
	DairyGoatD	Dairy goat population density (head per km2)	0.68 [0.001 - 3.4]	0.74 [0.008 - 2.57]	0.76 [0.009 - 3.37]	0.11 [0.0013 - 0.32]	0.4
	FatteningPigD	Pig population density for fattening (heads per km2)	4.9 [0.05 - 26.0]	2.4 [0.05 - 16.2]	5.7 [0.1 - 26.0]	2.6 [0.2 - 5.8]	22.65*
	BreedingPigF	Heads of breeding pigs per farm	210.9 [14.8-1,115.0]	208.8 [14.8 - 1,115.0]	182.7 [14.6 - 789.7]	123.2 [26.3 - 316.7]	1,000.6*
	FatteningPigF	Heads of fattening pigs per farm	480.2 [14.3 - 3,047.8]	496.1 [14.3 - 3,047.8	435.1 [27.3 - 2,382.2]	174.5 [38.4 - 297.9]	2,050.7*
	v) Trade of live animals
	TotStockyardsPork	Number of swine stockyards by state	2.03 [0 - 27]	0.8 [0 - 3]	1.4 [0 - 11]	10* [0 - 27]	1
	TotFairs	Fairs and livestock shows by state	49.8 [0 - 278]	12* [0 - 44]	66.6 [3 - 278]	44.6 [38 - 53]	139
	StockyardsAvgSr	Average maximum capacity of small ruminants stockyards by state	409.1 [0 - 2,500]	359.7 [0 - 940]	356.5 [0 - 1,820]	192.6 [0 - 510]	2,500*
	TotExport	Number of livestock export pens by state	11.2 [0 - 143]	29.2* [0 - 143]	2.2 [0 - 31]	5.3 [0 - 11]	9
	TotStockyardsBov	Number of cattle stockyards by state	563.8 [3 - 6,568]	439.7 [44 - 1,450]	268.4 [3 - 1,339]	2,717.3* [209 - 6,568]	660
	vi) Politics and society
	PopPoverty	The proportion of the population living in poverty (%)	41.4 [14.2 - 77.1]	26.9 [14.2 - 36]	46.3* [27.6 - 70.4]	63.4* [50.9 - 77.1]	31.8
	PovertyIndex	State index of marginalization	0.5 [-1.45 - 2.6]	-0.7 [-1.39 - 0.05]	0.23 [-1.45 - 2.6]	1.28* [0.30 - 2.4]	-0.82
	PopRural	The proportion of the population living in rural areas (%)	21.7 [0.7 - 47.5]	13.7 [4.5 - 25.3]	23.5 [0.7 - 38.1]	41.1* [34.5 - 47.5]	12.1
	Progan	Subsidy for the livestock sector through the PROGAN program	305.8 [2.1 - 1,234.2]	286.9 [28.6 - 656.9]	192 [2.1 - 590.9]	966.4* [663.6 - 1,234.2]	562.4
	DayLaborers	The proportion of farms employing day laborers in livestock activities (%)	3.13 [0.19 - 12.1]	0.9 [0.19 - 2.4]	3.8 [0.22 - 12.1]	6.09 [2.5 - 8.1]	4.5
	EmployPrim	The proportion of the population employed in primary activities (%)	14.6 [0.5 - 41]	8.06 [1.7 - 16.3]	16.3 [0.5 - 35.5]	27.4* [16.2 - 41]	9.5
	TechnicalAssistance	The proportion of farms with training and technical assistance problems (%)	27.6 [3.9 - 56.5]	15.8 [3.9 - 49.03]	33.74* [12.7 - 56.5]	34.7 [31.6 - 37.5]	15
	Machinery	The proportion of farms with their machinery (%)	25.7 [4.5 - 66.4]	39.4* [23.3 - 66.4]	20.4** [5.4 - 50.4]	11.3 [4.5 - 16.1]	27.05
	InfoTechnology	The proportion of farms with information and communication technologies (%)	48.12 [17.9 - 92.2]	71.65* [43.8 - 92.2]	36.4** [21.8 - 69.2]	33.4 [17.9 - 44.9]	68.6
	viii) Livestock production
	GDP	Contribution to GDP of the state primary sector (%)	3.12 [0.2 - 11.5]	3.46 [0.9 - 8.1]	2.3 [0.2 - 8.8]	4.1 [1.4 - 7.3]	11.5*
	DairyMilkProd	Cow milk production 2007 – 2019 (Liters)	3.8 [0.004 - 22.4]	4.01 [0.3 - 14.6]	2.7 0.004 - 10.7]	3.03 [0.14 - 7.8]	22.4*
	BeefProduction	Beef meat production 2007 – 2019 (Tons)	0.61 [0.007 - 2.8]	0.6 [0.07 - 0.9]	0.4* [0.007 - 0.8]	1.6* [0.7 - 2.8]	2.1*
	SheepMilkProd	Sheep milk production 2007 – 2019 (Liters)	1639.8 [0 - 18967.85]	204.2 [0.0 - 910.3]	2773.7* [0.0 - 18967.9]	167.96 [0.0 - 503.9]	0
	SheepMeatProd	Goat meat production 2007 – 2019 (Tons)	19387.7 [1254.55 - 92095.27]	9994.1 [1791.02 - 22613.1]	22834.4 [1254.6 - 92095.2]	24095.0 [3127.25 - 53701]	37162.01*
	PorkMeatProd	Pork meat production 2007 – 2019 (Tons)	0.43 [0.01 - 2.7]	0.4 [0.01 - 2.5]	0.3 [0.04 - 1.4]	0.4 [0.01 - 1.1]	2.7*
	ix) Trade of products of animal origin
	TotFeedlots	Number of cattle feedlots by state	781.3 [11 - 3885]	251.3 [11.0 - 885.0]	917.6 [77.0 - 3885.0]	1287.3 [64 - 3601]	2110*
	MunSlaughterhouse	Number of municipal slaughterhouses by state	28.2 [0 - 123]	21.2 [1 - 44]	25.4 [0 - 113]	36.7 [16 - 55]	123*
	TechSlaughterhouse	Number of TIF slaughterhouses by state (Technified)	3.75 [0 - 13]	5.4 [1 - 13]	2.3* [0 – 7]	4.7 [0 - 9]	11.0*
	MunSSheep	Average capacity used by sheep's municipal slaughterhouses (%)	471.2 [0 - 4,247]	498 [0 - 2,255]	320 [0 - 1,871]	27 [0 - 82]	4,247*
	MunSPorcine	Average capacity used by swine's municipal slaughterhouses (%)	11681.6 [0 - 95,511.4]	2667.8 [223.7 - 15,235.2]	12864.5 [0 - 40,214.9]	5620.5 223.2 - 16,329.8	95,511*
	PrivSlaughterhouse	Number of private slaughterhouses by state	4.75 [0 - 21]	3 [0 - 12]	4 [0 - 15]	7 [2 - 16]	21*
	MunSBov	Average capacity used by beef cattle's municipal slaughterhouses (%)	7088.7 [0 - 43,653.1]	3263.9 [462 - 8,625.8]	7404.3 [0 - 51,730]	5756 [2,391 - 11,356.3]	43,653*
	MunSGoat	Average capacity used by goat's municipal slaughterhouses (%)	435.7 [0 - 3,242.0]	391 [12.0 - 1,504.0]	377 [0.0 - 2,527.0]	0 [0.0 – 0.0]	3,242.0*
	PrivSSheep	Average capacity used by sheep's private slaughterhouses (%)	225.4 [0 - 2997]	130.6 [0.0 - 784.9]	212.7 [0.0 - 2997.0]	0 [0.0 - 0.0]	2079.2*
	PrivSGoat	Average capacity used by goat's private slaughterhouses (%)	225.43 [0.0 - 2,997.0]	130.5 [0.0 - 784]	212.7 [0.0 - 2,997.0]	0 [0.0 – 0.0]	2,079.0*
	x) Animal health
	LabDiagnostics	Weighted sum of availability of laboratory diagnostics for epidemiological surveillance	15.4 [0 - 70]	14 [1 - 22]	10.7 [0 - 23]	44.7* [28 - 70]	27
	ZoosanitaryStatus	Weighted sum of progress in Zoosanitary Campaigns	6.14 [4.3 - 9.9]	7.4* [5.2 - 9.9]	5.7 [4.3 - 7.0]	5.1 [5.0 - 5.5]	4.8
	PestByFarms	The proportion of farms with losses due to pests on animals (%)	91.9 [63.3 - 99.4]	87.3 [63.3 - 96.8]	94.8* [85.4 - 99.4]	92.9 [91.2 - 96.1]	81.5
	*v-test value > 1.96 representing statistically significant (p-value < 0.05) difference between cluster mean and overall mean.
	**For variable abbreviations, see table in Online Resource 1
